# Supplementary material for: Discovery of GSK3β Inhibitors through In Silico Prediction-and-Experiment Cycling Strategy, and Biological Evaluation
Source: Molecules. 2022 Jun 14;27(12):3825. doi: 10.3390/molecules27123825 (PMC9230645; doi:10.3390/molecules27123825)
Supplement: Supplementary file 1 [file molecules-27-03825-s001.zip]

Archive with 3 entries (3 files):
- Supplementary_Figures_and_Movies_2022_0608.pdf
- Movie1_GSK3b_binding_SB.mp4
- Movie2_GSK3b_binding_hit_cpd1.mp4
